# Supplementary material for: Generation of Stilbene Glycoside with Promising Cell Rejuvenation Activity through Biotransformation by the Entomopathogenic Fungus Beauveria bassiana
Source: Biomedicines. 2021 May 17;9(5):555. doi: 10.3390/biomedicines9050555 (PMC8156121; doi:10.3390/biomedicines9050555)
Supplement: Supplementary file 1 [file biomedicines-09-00555-s001.zip]

Archive with 1 entries (1 files):
- biomedicines-1203568-SI.pdf
